# Supplementary material for: Determinant factors of leprosy-related disability; comparison of acceleration failure time and parametric shared frailty models
Source: PLoS One. 2023 Apr 3;18(4):e0271883. doi: 10.1371/journal.pone.0271883 (PMC10069783; doi:10.1371/journal.pone.0271883)
Supplement: S1 Data — (CSV) [file pone.0271883.s001.csv]

mrn	unit.lep.no	sex	age	region	cat	sdg	status	time	leptype	dur	firstles	lesiontyp	senloss	lesiondis	thickened	exphist	smear
521838		1	62	3	3	2	1	9	1	36	2	1	1	3	1	1	1
510679		2	35	4	3	1	0	11	1	2	4	1	3	0	2	1	1
527134		1	40	2	1	2	1	20	1	72	1	3	1	3	1	3	1
527882		1	42	3	2	2	1	16	1	48	1	1	1	0	2	2	1
529446		2	17	3	3	2	0	12	1	18	2	1	3	2	1	1	1
528600		1	42	5	2	2	1	5	1	48	2	3	1	0	1	1	1
530976		2	30	4	3	1	0	6	2	36	1	1	3	0	2	1	1
531490		2	35	1	3	2	0	12	1	36	2	1	3	2	2	3	1
543120		1	55	3	3	2	1	12	1	72	2	1	2	3	2	1	1
569719		1	21	3	1	2	0	10	2	14	1	1	3	2	2	1	1
539819		1	18	1	1	1	0	9	2	1	1	1	3	0	2	1	1
547752		1	15	4	1	2	1	7	1	36	1	4	1	3	1	1	1
811898		1	22	1	3	1	0	6	2	6	4	4	3	0	1	1	1
811920		1	29	1	1	1	0	1	1	7	4	3	3	0	2	1	1
546630		1	34	1	3	1	0	6	2	5	2	1	3	0	2	1	1
812575		1	58	4	1	2	1	1	1	72	1	1	1	2	1	3	1
824052		2	49	2	3	1	1	24	1	72	2	1	1	0	2	3	1
545291		2	39	2	1	1	1	12	1	24	2	3	2	0	2	3	1
543838		2	42	3	1	1	1	10	1	72	2	1	2	0	2	3	1
517002		2	23	3	3	2	0	14	1	24	4	1	3	3	2	3	1
867955		1	25	5	3	2	1	3	1	72	2	3	1	2	1	1	1
865668		1	46	5	3	1	1	4	1	72	2	1	3	0	2	1	1
509985		2	34	1	3	2	0	12	1	24	4	1	3	2	1	1	1
534997		2	28	1	3	2	0	9	1	12	4	1	3	0	2	1	1
851998		2	17	3	3	2	0	12	1	24	4	1	3	2	1	1	1
533915	987/07	1	30	5	3	2	0	12	2	6	1	1	3	2	2	1	1
846779		1	48	2	3	1	1	6	2	36	1	1	1	0	2	1	1
833132		2	35	2	3	2	0	12	1	36	2	1	3	2	2	2	1
530976		1	30	2	1	2	1	10	1	72	2	3	1	2	1	1	1
535926		2	26	2	3	1	0	12	1	24	2	1	3	0	1	1	1
99819		2	40	1	3	2	0	24	1	72	2	1	3	2	2	1	1
211501	911/07	1	35	4	3	2	1	11	1	36	2	1	1	3	1	1	1
528343		1	55	3	1	1	1	6	1	72	1	1	1	0	2	1	1
31894		1	12	5	3	1	0	6	2	5	4	1	2	0	2	1	2
535463	952/07	2	55	4	3	2	1	3	1	36	2	2	1	2	1	3	1
535926	962/07	1	66	4	1	2	1	8	1	48	1	1	1	3	1	1	2
536254	1003/07	1	20	5	3	1	0	6	2	7	1	1	3	0	2	1	1
536285	1036/07	1	38	2	1	2	1	12	1	36	1	3	1	2	1	1	1
539819	2022/7	1	18	1	3	1	0	6	1	36	4	1	3	0	2	1	1
811616		1	50	3	1	2	1	16	1	66	1	3	1	2	1	1	1
812021		1	16	2	3	1	0	12	1	24	4	3	3	0	2	1	1
812480		1	38	4	1	2	0	12	1	36	2	1	1	3	1	1	1
823408		2	32	3	3	2	0	12	1	18	4	1	3	3	1	1	1
814638		1	56	3	3	2	1	12	1	48	1	1	1	3	1	1	1
818355		2	45	2	1	2	1	13	1	60	1	2	1	3	1	1	1
826352		1	22	1	3	1	0	6	1	3	4	1	3	0	2	1	1
529607		2	25	3	3	1	0	9	2	12	4	3	3	0	2	1	1
829943		1	21	1	3	1	0	8	2	4	4	3	3	0	2	1	1
835111		1	40	2	1	2	1	12	1	72	3	1	3	2	2	1	1
828924		1	20	1	3	2	0	14	1	36	4	2	3	2	1	1	1
832146		2	28	1	3	1	0	12	1	12	4	1	3	0	2	1	1
832533		2	45	1	1	2	0	12	1	4	4	1	1	2	2	1	1
832660		2	18	3	1	1	0	6	1	4	4	3	3	0	1	1	1
833295		1	30	2	3	2	0	12	1	12	4	1	2	2	2	1	1
933826		2	18	3	3	2	0	11	1	60	4	1	3	2	2	1	1
943013		2	26	4	3	2	0	10	1	12	4	3	3	2	1	1	1
933851		1	78	5	3	1	0	6	2	5	4	1	3	0	2	1	1
943205		1	67	3	3	1	0	6	1	8	4	1	3	0	2	1	1
899527		2	35	2	3	1	0	9	1	12	2	1	3	0	2	1	1
947603		1	35	3	3	2	0	12	1	24	2	1	3	2	1	1	1
947946		1	45	3	1	2	1	12	1	38	2	3	3	3	1	1	1
972035		2	35	3	1	1	1	8	1	24	1	1	1	0	1	1	1
973761		1	22	3	1	1	0	6	2	5	1	3	3	0	2	1	1
974537		1	25	3	1	2	0	12	1	12	4	1	3	2	2	2	1
978277		1	47	2	1	2	0	12	1	10	1	1	3	2	2	1	1
980222		2	23	5	3	1	0	9	1	12	1	1	3	0	2	1	1
995671		1	63	2	1	2	1	7	1	24	1	1	1	2	1	1	1
999676		2	18	2	3	2	0	16	1	56	1	3	3	2	1	1	1
1004937		1	21	2	3	1	0	5	1	3	4	1	3	0	2	1	1
1017350		2	22	2	3	1	0	5	1	8	4	1	3	0	2	1	1
697424		1	21	3	3	1	0	6	1	12	4	1	2	0	2	1	1
854295		1	55	2	3	2	1	4	1	36	1	3	1	3	2	1	1
716229		1	30	3	1	2	1	2	1	96	2	1	2	3	1	1	1
635338		1	16	4	1	2	1	7	1	24	1	1	2	3	1	1	1
716446		1	46	2	3	2	1	2	1	67	1	2	1	2	1	1	1
737665		2	20	1	3	2	0	12	1	24	4	1	3	3	2	1	1
918443		1	22	4	3	2	0	12	1	32	4	1	3	3	2	1	1
924398		1	13	3	3	1	0	6	1	4	1	1	3	0	2	1	1
924630		2	44	2	3	1	0	12	1	12	2	1	1	0	2	1	1
925434		1	36	2	1	2	0	12	1	14	1	3	3	2	1	1	1
829657		2	18	2	1	2	0	12	1	20	4	1	3	2	2	1	1
922152		2	21	1	1	1	0	6	2	14	4	1	1	0	2	1	1
931546		1	52	3	1	2	1	9	1	96	2	3	3	2	1	1	1
1032251		1	12	3	3	2	0	17	1	84	2	1	3	2	1	1	1
1027026		1	45	2	1	2	1	2	1	72	2	2	1	2	1	2	0
1045645		1	22	1	1	2	0	13	1	36	4	1	3	2	1	1	1
1045607		2	23	4	1	2	0	12	1	24	4	2	3	2	2	1	1
1045017		2	18	1	3	1	0	6	2	5	4	1	3	0	2	1	1
1038235		1	40	4	3	2	1	3	1	36	1	2	1	2	2	1	1
866277		1	27	1	1	2	0	6	1	12	2	1	3	2	2	1	1
270543		2	37	4	3	2	0	3	1	15	1	1	1	2	2	1	1
870447		1	55	2	1	2	1	3	1	36	1	1	1	3	1	3	1
858709		1	45	3	3	2	0	4	1	3	4	2	1	2	2	1	1
858129		1	20	2	3	1	0	6	2	8	4	1	3	0	2	1	1
890153		2	37	3	3	2	0	7	1	24	1	2	1	2	2	2	1
894001		1	50	4	1	1	1	3	1	13	1	1	1	0	2	1	1
878170		1	35	2	1	2	0	12	1	48	3	1	3	2	2	1	1
907843		1	30	3	1	2	1	5	1	24	2	1	1	3	2	2	1
908303		1	40	2	3	2	0	14	1	12	1	1	3	2	2	1	1
908671		2	31	3	3	2	0	12	1	24	2	1	1	2	2	1	1
912303		1	55	2	1	1	1	6	1	18	4	3	1	0	2	1	1
852746		2	19	2	3	1	0	6	1	5	4	1	3	0	1	1	1
896103		1	21	2	1	2	0	14	1	12	4	1	3	2	1	1	1
923182		2	47	2	1	2	1	5	1	68	1	2	1	2	1	1	1
932625		1	44	3	1	2	1	13	1	48	1	1	1	2	1	1	1
927156		2	45	3	3	1	0	7	1	12	2	2	3	0	2	1	0
938443		1	30	1	3	2	0	14	1	12	1	1	1	2	2	1	1
944287		2	51	1	3	2	0	12	1	24	2	1	2	2	2	1	1
948572		1	28	2	1	2	0	12	1	36	2	1	3	2	2	1	1
948573		2	25	3	3	1	0	6	2	5	1	1	1	0	2	1	1
949597		1	42	5	1	2	0	12	1	12	2	1	3	2	2	1	1
498046		1	39	5	1	2	0	12	1	24	1	2	1	2	1	1	1
950193		1	6	2	3	2	0	9	1	32	3	2	3	2	2	1	1
918110		2	27	2	1	1	0	12	1	12	1	1	3	0	2	1	1
924164		1	42	2	3	2	0	21	1	60	1	3	1	2	2	2	1
942064		1	15	2	2	1	1	3	1	36	4	3	1	0	2	1	1
835984		1	18	3	2	1	0	6	2	3	1	2	1	0	2	1	1
851871		2	49	2	1	2	1	5	1	36	1	4	1	2	2	1	1
577016		1	32	3	1	1	0	6	1	12	2	2	3	0	2	2	1
725320		2	18	1	1	2	0	2	1	60	1	1	2	2	2	1	1
826905		1	57	4	1	1	0	12	1	3	1	1	1	0	2	1	0
828756		2	28	2	2	2	0	6	1	36	2	1	3	2	2	1	1
772132		1	55	3	2	2	1	5	1	72	1	3	3	3	2	1	2
780044		1	52	5	2	2	1	4	1	72	3	1	1	3	1	1	2
786293		1	33	5	2	2	1	3	1	36	1	1	1	3	1	1	1
787509		2	22	1	3	1	0	12	1	12	4	2	3	0	2	1	1
789935		2	24	2	1	2	0	12	1	24	4	2	3	2	1	1	1
448428		1	19	2	2	2	1	2	1	24	1	1	2	2	2	1	1
521742		1	45	2	2	1	1	9	1	15	1	2	3	0	2	1	1
500183		1	17	2	1	2	0	12	1	72	3	1	1	2	1	1	1
325399		1	45	2	1	2	0	14	1	24	2	1	1	2	1	1	1
776003		1	27	4	2	1	1	2	1	24	3	2	1	0	2	1	1
782634		2	12	5	1	2	0	12	1	36	3	3	2	2	2	1	1
786912		2	9	5	3	1	0	6	1	12	1	3	2	0	2	1	1
797669		1	50	2	1	1	1	4	1	18	2	2	1	0	2	1	1
623532		1	35	3	3	2	0	20	1	60	3	3	2	2	2	1	1
628809		1	50	3	1	2	1	9	1	72	1	1	2	2	1	2	0
630226		2	20	4	1	2	0	5	1	48	3	1	1	2	1	1	1
631523		1	26	2	3	1	0	12	1	24	1	1	1	0	2	1	1
575612		2	17	1	1	1	0	6	1	12	1	1	3	0	2	1	1
646265		1	38	2	1	2	1	10	1	36	1	1	3	2	1	1	1
654623		1	20	2	3	2	0	8	1	24	1	1	1	2	1	1	1
654909		1	30	4	3	2	0	9	1	7	3	1	1	2	1	1	1
673322		2	37	5	3	2	1	5	1	36	4	1	1	2	1	1	1
398625		1	18	2	3	1	0	6	2	5	1	2	1	0	2	1	1
441371		1	22	1	1	1	0	8	2	4	2	1	1	0	2	1	1
519992		2	45	2	1	2	1	4	1	60	2	1	1	2	2	1	1
653549		1	45	5	3	2	0	9	1	4	1	1	3	2	2	1	1
656431		1	20	2	3	1	0	4	1	3	3	3	3	0	2	1	1
653604		2	80	1	1	1	0	6	1	2	2	3	3	0	2	1	1
519848		1	18	1	3	1	0	8	2	5	4	1	1	0	2	1	1
625987		1	21	1	1	2	0	12	1	24	1	1	1	2	2	1	1
640811		2	26	1	3	2	0	4	1	36	2	2	2	2	1	1	1
653542		1	18	1	3	2	0	12	1	24	2	1	2	2	1	1	1
625482		2	46	1	1	2	0	12	1	24	1	1	1	2	2	1	1
482973		2	60	5	3	1	0	6	1	2	1	1	1	0	2	1	1
529585		1	32	2	1	2	1	4	1	74	2	1	1	2	1	1	1
641540		1	47	1	1	2	0	21	1	60	3	2	2	2	1	1	1
689811		2	71	2	1	2	1	5	1	36	2	1	1	2	1	1	1
713418		1	64	5	3	2	0	7	1	48	2	1	1	2	1	2	1
669382		1	27	1	1	1	0	6	1	5	1	1	1	0	2	1	1
556914		1	27	3	3	2	0	11	1	12	2	3	2	2	2	1	1
556363		2	27	1	2	2	0	17	1	36	2	3	1	2	1	1	1
545723		1	57	3	3	2	1	8	1	36	3	1	1	2	1	2	1
566364		2	38	3	3	1	0	6	2	6	1	1	3	0	2	1	1
536285		1	22	3	1	2	0	12	1	41	1	1	2	2	2	1	1
540489		2	27	3	2	1	0	8	1	3	4	3	1	0	2	1	1
540581		1	40	1	3	2	0	12	1	12	2	3	1	2	2	1	1
528343		2	18	1	2	1	0	9	1	12	1	1	2	0	2	1	1
529821		1	50	2	3	2	0	20	1	84	1	1	1	2	1	1	1
53896	2039/07	1	50	5	2	2	1	13	1	48	3	2	1	2	1	1	1
260397	6183/07	2	23	5	3	1	0	12	1	12	1	1	1	0	2	1	1
425544	191/09	1	30	1	1	1	0	9	2	18	4	1	1	0	2	1	0
787742	443/09	1	30	2	3	1	0	6	2	16	4	1	2	0	2	1	2
441044	486/09	1	24	3	1	2	1	10	1	36	3	3	3	3	1	1	1
529445	719/07	1	28	4	3	2	0	15	1	24	2	3	3	2	2	1	1
540905	3015/07	1	25	5	1	2	0	23	1	60	1	1	3	2	1	1	2
543527	3077/07	1	30	5	1	1	0	3	2	5	1	1	1	0	2	1	2
805225	492/10	1	38	5	3	1	0	6	2	12	1	1	3	0	1	1	0
548216	412/09	1	17	2	1	2	1	23	1	48	1	2	1	2	1	1	1
550105	5018/07	1	21	2	1	1	0	3	2	12	1	1	3	0	2	1	1
581606	3071/07	2	23	1	3	1	0	9	2	7	1	1	1	0	2	1	1
638783	058/08	1	27	1	1	2	0	21	1	60	1	3	2	2	2	1	1
636767	051/08	1	26	3	2	1	1	7	1	24	1	1	2	0	2	1	1
656249	094/08	2	25	5	3	2	0	13	1	21	2	3	1	2	2	1	1
646193	069/08	2	45	4	3	2	1	17	1	72	1	3	1	3	1	1	1
699310	186/09	1	30	4	2	1	1	8	2	24	2	1	3	0	1	1	0
690751	159/09	1	25	3	1	1	1	4	1	31.28877005	1	1	1	0	2	1	0
822545	548/10	2	65	2	1	1	1	2	1	31.28877005	1	1	1	0	2	1	1
839671	568/10	1	18	3	3	1	0	12	1	31.28877005	1	2	1	0	1	1	2
859539	688/10	2	50	5	3	2	0	12	1	31.28877005	2	1	2	2	2	1	1
860188	694/10	1	14	3	1	2	1	8	1	31.28877005	1	3	1	3	2	1	1
889646	653/10	1	40	2	1	2	1	11	1	31.28877005	1	3	1	3	2	1	1
928571	737/11	2	65	1	3	1	0	9	2	31.28877005	4	1	2	0	2	1	2
932625	734/11	1	17	4	1	2	1	21	1	31.28877005	1	2	3	3	1	1	2
937156	738/11	1	45	3	1	2	1	13	1	31.28877005	3	1	1	3	2	1	1
943287	762/11	1	60	2	3	1	1	7	1	31.28877005	4	1	1	0	1	1	2
948046	770/11	1	39	3	1	1	1	11	1	1	1	3	1	0	2	1	2
950490	773/11	1	37	2	3	2	0	15	1	12	4	1	1	3	1	1	1
955955	807/11	1	43	5	3	2	0	12	1	6	1	1	1	2	2	1	2
988851	936/11	2	20	3	3	1	0	12	1	12	4	3	1	0	2	1	1
1014496	1016/11	1	18	1	3	1	0	9	2	12	1	1	1	0	2	1	1
1032070	1039/11	1	50	3	1	2	0	20	1	24	3	2	1	2	1	1	1
1033411	1021/11	1	26	4	1	2	0	12	1	24	4	1	2	2	1	1	1
1046545	1040/11	2	21	1	1	2	0	12	1	24	2	1	1	2	2	1	2
